# Supplementary material for: Constraint‐based metabolic modeling reveals metabolic properties underpinning the unprecedented growth of Chlorella ohadii
Source: New Phytol. 2025 Sep 5;248(3):1572–83. doi: 10.1111/nph.70528 (PMC12489276; doi:10.1111/nph.70528)
Supplement: Supplementary file 2 — Table S1 Biomass composition. Table S2 Biomass coefficients and gap fill details. Table S3 Details of subcellular localization tools. Table S4 Subsystem distribution of specific active reactions in the growth conditions. Table S5 Metabolic subsystems enriched with essential reactions under all growth conditions. Table S6 Metabolic subsystems enriched with essential genes specific to iCO1515. Table S7 Largest subsystems of the identified genes contributing to high growth rates specific to iCO1515. Table S8 Genes in iCO1515 with significantly higher fluxes in catalyzed reactions. Table S9 Genes of Chlorella ohadii with significantly higher fluxes under high light compared to low light growth conditions. Please note: Wiley is not responsible for the content or functionality of any Supporting Information supplied by the authors. Any queries (other than missing material) should be directed to the New Phytologist Central Office. [file NPH-248-1572-s001.xlsx]

## Sheet: Table S1
Table S1. Biomass composition. Percentage of main categories of biomass components in each of the growth conditions based on mg/gDW
Composition	biomass_auto_100	biomass_auto_3k	biomass_mixo	biomass_hetero
DNA	19.67	5.41	5.76	4.76
RNA	111.94	88.38	130.12	107.47
Proteins	305.34	430.79	146.91	242.65
Carbohydrates	307.37	252.11	567.32	430.11
Chlorophylls	54.95	22.59	19.7	0.00
Lipids/Fatty acids	200.72	200.72	130.2	215.02

## Sheet: Table S2
Table S2. Biomass coefficients and gap fill details. In this table, the coefficients of metabolites in each of the growth conditions are provided based on mmol/gDW. Concerning gap filling procedure, metabolites without asterisk can be produced in the draft model. Metabolites with * are gap-filled with the entire KEGG model using the RAVEN function “gapfill”, and metabolites with ** are gap-filled…
Class	Metabolite	biomass_auto_100	biomass_auto_3k	biomass_mixo	biomass_hetero
DNA	dATP	0.00729	0.00200	0.00213	0.00176
	dCTP	0.01292	0.00354	0.00378	0.00312
	dGTP	0.01289	0.00354	0.00377	0.00312
	dTTP	0.00730	0.00201	0.00214	0.00176
RNA	ATP	0.04038	0.03188	0.04693	0.03876
	CTP*	0.07153	0.05648	0.08315	0.06867
	GTP	0.07136	0.05634	0.08294	0.06850
	UTP	0.04042	0.03191	0.04698	0.03880
Protein	L-Alanine	0.38165	0.53844	0.18362	0.30329
	L-Arginine	0.15593	0.21999	0.07502	0.12391
	L-Asparagine	0.05093	0.07186	0.02451	0.04048
	L-Aspartate	0.11079	0.15630	0.05330	0.08804
	L-Cysteine	0.04171	0.05884	0.02007	0.03314
	L-Glutamate	0.14579	0.20568	0.07014	0.11585
	L-Glutamine	0.13980	0.19724	0.06726	0.11110
	Glycine	0.21424	0.30226	0.10308	0.17025
	L-Histidine	0.05060	0.07139	0.02435	0.04021
	L-Isoleucine	0.06280	0.08861	0.03022	0.04991
	L-Leucine	0.24945	0.35194	0.12002	0.19824
	L-Lysine	0.07823	0.11037	0.03764	0.06217
	L-Methionine	0.04720	0.06659	0.02271	0.03751
	L-Phenylalanine	0.06562	0.09259	0.03157	0.05215
	L-Proline	0.15435	0.21776	0.07426	0.12266
	L-Serine	0.16332	0.23041	0.07857	0.12979
	L-Threonine	0.10796	0.15231	0.05194	0.08579
	L-Tryptophan	0.03524	0.04971	0.01695	0.02800
	L-Tyrosine	0.04751	0.06702	0.02286	0.03775
	L-Valine	0.15328	0.21625	0.07374	0.12180
Carbohydrate	Starch	1.68088	1.36935	0.01986	-
	D-Galactose	0.00563	0.00852	2.15997	1.62288
	D-Glucose	0.00071	0.00146	-	-
	D-Mannose**	0.00015	0.00047	1.01759	0.76455
	Sucrose	0.00989	0.01032	-	-
Chlorophylls	Chlorophyll a	0.04180	0.02065	0.00772	-
	Chlorophyll b	0.01940	0.00456	0.01411	-
Lipids / Fatty acids	Acetate	0.05707	0.05707	0.03711	0.06235
	Alpha-carotene	0.00078	0.00078	0.00000	-
	Antheraxanthin	0.00016	0.00016	0.00000	-
	Beta-carotene	0.00217	0.00217	0.00001	-
	Lutein	0.00194	0.00194	0.00001	-
	Neoxanthin*	0.00085	0.00085	0.00001	-
	Violaxanthin	0.00054	0.00054	0.00000	-
	Zeaxanthin	0.00047	0.00047	0.00000	-
	Lipid**	0.03176	0.03176	0.02101	0.03470

## Sheet: Table S3
Table S3. Details of subcellular localization tools. This table shows the subcellular locations which are predicted in each tool, namely: cytoplasm, mitochondrion, extracellular, chloroplast, thylakoid/plastid, endoplasmic reticulum, lysosome/vacuole, peroxisome.
Tool	Cy.	Mi.	Ex.	Ch.	Th.	En.	Ly.	Pe.
DeepLoc	✓	✓	✓		✓	✓	✓	✓
TargetP		✓		✓	✓
Localizer		✓		✓
MuLocDeep	✓	✓			✓	✓	✓	✓
BUSCA	✓	✓	✓	✓

## Sheet: Table S4
Table S4. Subsystems distribution of specific active reactions in the growth conditions. This table conveys the subsystems and corresponding number of active reactions which are specific to the growth conditions photoautotrophic, mixotrophic, and heterotrophic. Empty entries in the rows indicate the presence of at most two reactions. Subsystems with no more than two reactions are excluded, includ…
Subsystem	Auto	Mixo	Hetero
Alpha-Linolenic acid metabolism		4
Diacylglycerol synthesis		4
Ethylene biosynthesis V		3
Fatty acid biosynthesis			13
Gluconeogenesis I			3
Gluconeogenesis II			3
Gluconeogenesis III			3
Glycine betaine degradation I			3
Glycolipid desaturation	3	10	8
Glycolysis I			3
Glycolysis III			3
Glycolysis IV			3
Glycolysis V			3
L-glutamine biosynthesis III		3
Methylaspartate cycle		3
Mixed acid fermentation		3
Partial TCA cycle		4
Photorespiration			3
Purine nucleobases degradation II			3
Reductive TCA cycle I		4
SLIME pseudo reaction			14
TCA cycle I		3
TCA cycle IV		3
TCA cycle V		3
TCA cycle VI		3
TCA cycle VII		3

## Sheet: Table S5
Table S5. Metabolic subsystems enriched with essential reactions under all growth conditions. The table details the largest subsystems corresponding to the intersecting essential reaction of all growth conditions. The total number of common essential reactions is equal to 376.
Subsystem	Number of reactions
Palmitate biosynthesis II	27
SLIME pseudo reaction	17
Calvin-Benson-Bassham cycle	14
Myristate biosynthesis	12
Folate transformations II	10
Formaldehyde assimilation III	10
Folate transformations III	9
Gluconeogenesis I	8
Folate transformations I	8
Rubisco shunt	8
Gluconeogenesis II	8
Glycolysis I	8
Glycolysis II	8
Gluconeogenesis III	8
Folate transformations I	8
Octanoyl-[acyl-carrier protein] biosynthesis	8
L-histidine biosynthesis	8

## Sheet: Table S6
Table S6. Metabolic subsystems enriched with essential genes specific to iCO1515. In this table, the largest subsystems with their corresponding number of reactions are listed. There are 82 essential genes in iCO1515 without homologous genes in other compared algal GEMs, participating in 227 unique reactions.
Subsystem	Number of reactions
Glycolipid desaturation	24
Sulfolipid synthesis	5
Fatty acid biosynthesis	4
lysophosphatidic acid synthesis	3
Phosphatidic acid synthesis	3
Phosphatidylglycerol synthesis	3
Glycerophospholipid metabolism	3
Glycolysis / Gluconeogenesis	3
Drug metabolism - cytochrome P450	3
Purine metabolism	3

## Sheet: Table S7
Table S7. Largest subsystems of the identified genes contributing to high growth rates specific to iCO1515. This table lists the largest subsystems with their corresponding number of reactions, corresponding to the identified genes, contributing to high growth rates of iCO1515, without homologous genes in iCre1355 of C. reinhardtii. The total number of these genes is 420, which participate in 739…
Subsystem	Number of reactions
Glycolipid desaturation	55
Fatty acid biosynthesis	20
Calvin-Benson-Bassham cycle	15
Palmitate biosynthesis II	15
Gluconeogenesis I	13
Folate transformations II	13
Formaldehyde assimilation III	12
Myristate biosynthesis	12
Gluconeogenesis II	11
Glycolysis I	11
Gluconeogenesis III	11
Folate transformations III	11
Glycolysis IV	10
Glycolysis III	10
Glycolysis II	10
Galactolipid synthesis	10
Folate transformations I	10

## Sheet: Table S8
Table S8. Genes in iCO1515 with Significantly Higher Fluxes in Catalyzed Reactions. This table presents the genes of C. ohadii along with their homologous one in C. reinhardtii. The encoded proteins may contribute to different reactions in each model. We include only those genes associated with reactions that exhibit significantly higher fluxes across all reactions of iCO1515 compared to iCre1355…
iCO1515	iCre1355	fluxesMeans(iCO1515, iCre1355)	CorrelationWithGrowth	adj-p-values	Description
KAI7837343.1	Cre17.g734548	[(0.05365998712355725, 0.015648502754666744)]	Yes	0	Pyruvate phosphate dikinase
KAI7839328.1	Cre08.g370650	[(6.6420088345908175, 0.48952533532605935), (6.6420088345908175, 0.050726344321784536)]	Yes	0	6-phosphogluconolactonase
KAI7842975.1	Cre05.g245550	[(0.06386189671926522, 0.0008169767922893692), (0.06386189671926522, 0.0007985165505305717)]	Yes	0	Phosphatidylinositol 4-kinase
KAI7836415.1	Cre17.g734100	[(0.22163375219011955, 0.09581023454992986)]	Yes	0	Adenylosuccinate synthase / Succinoadenylic kinosynthetase
KAI7840796.1	Cre03.g186200	[(8.515832815859005, 0.00010011527292564408), (8.515832815859005, 0.0008254905675517722), (8.515832815859005, 0.0008206079099652873), (8.515832815859005, 1.4902916947463179e-05)]	Yes	0	Phosphatidate cytidylyltransferase
KAI7835424.1	Cre13.g574800	[(0.07175628517878087, 0.0012135096050969374), (0.07175628517878087, 0.0024270192101938748)]	Yes	0	Cytochrome b5 flavohemoprotein
KAI7842975.1	Cre04.g215050	[(0.06386189671926522, 1.0584601076674438e-05), (0.06386189671926522, 1.842173844516615e-05), (0.06386189671926522, 1.842173844516615e-05)]	Yes	0	Beta-carotene hydroxylase, putative chloroplast precursor
KAI7840433.1	Cre03.g149100	[(0.9540050810057322, 0.025439817715799753)]	Yes	0	Citrate synthase, glyoxysomal/microbody form
KAI7841119.1	Cre13.g607100	[(9.373124880877732, 0.025914046048540307), (9.373124880877732, 0.027248340955374175)]	Yes	0	Adenylate/guanylate cyclase
KAI7843063.1	Cre13.g590300	[(1.8986258109946907, 0.833714574745986), (1.8986258109946907, 0.7752123285772506), (1.8986258109946907, 0.05442002320364906), (1.8986258109946907, 0.6619221605195956), (1.8986258109946907, 0.7725424490636773), (1.8986258109946907, 0.7002038203755783), (1.8986258109946907, 0.05428611190595155), (1.8986258109946907, 0.05521104553591915), (1.8986258109946907, 0.7942478684764728), (1.898625810994690…	Yes	0	Uridine kinase
KAI7839287.1	Cre10.g433000	[(0.035878142589390434, 0.03039785779828148)]	Yes	0	Glycyl-tRNA synthetase
KAI7844732.1	Cre02.g103850	[(8.610754221455048, 0.008933410007836016)]	Yes	0	Imidazoleglycerol-phosphate dehydratase
KAI7845826.1	Cre17.g715900	[(1.8798463065219027, -2.8212613669978765e-14), (1.8798463065219027, 1.0498945877882592e-05), (1.8798463065219027, 6.658770335758392e-06), (1.8798463065219027, 1.715771618542793e-05), (1.8798463065219027, 2.8212613669978765e-14), (1.8883155646002578, -2.8212613669978765e-14), (1.8883155646002578, 1.0498945877882592e-05), (1.8883155646002578, 6.658770335758392e-06), (1.8883155646002578, 1.71577161…	No	0	Similar to Dihydrofolate Reductase-Thymidylate
KAI7841816.1	Cre05.g234638	[(0.17217963032831393, 0.0617625730052613)]	Yes	0	Amidophosphoribosyltransferase / Phosphoribosyldiphosphate 5-amidotransferase
KAI7839287.1	Cre09.g414250	[(0.035878142589390434, 0.0019486748076727252)]	Yes	0	Alpha-1,3-glucosyltransferase 8
KAI7839092.1	Cre02.g106500	[(0.07094011117571226, 0.025196340379746288)]	Yes	0	Inositol-phosphate phosphatase
KAI7845791.1	Cre13.g585850	[(3.0796286909067425, 0.0019486748076727252)]	Yes	0	b-1,4-N-acetylglucosaminyl transferase
KAI7845195.1	Cre08.g373550	[(4.560458611945878, 0.025196340379746288)]	Yes	0	deamino-NAD+ nucleotidohydrolase;ADP-ribose diphosphatase
KAI7840387.1	Cre03.g203600	[(4.485505279094387, 0.024382479621940515)]	Yes	0	Glycerophosphoryl diester phosphodiesterase, probably a phospholipase C
KAI7842525.1	Cre07.g325500	[(30.84305760641399, 0.00037423974586166844)]	Yes	0	Magnesium chelatase subunit H
KAI7842067.1	Cre08.g372950	[(0.06912482235893291, 0.000780778977617612), (0.06912482235893291, 0.01718792460010576)]	Yes	0	4-hydroxy-3-methylbut-2-enyl diphosphate reductase
KAI7841584.1	Cre04.g214150	[(0.13632811107125714, 3.1338268733631852e-06), (0.13632811107125714, 3.1338268733631852e-06)]	Yes	0	Thiazole biosynthetic enzyme
KAI7838597.1	Cre11.g467723	[(3.0796286909067425, 2.8106070614309347e-08), (3.0796286909067425, 0.021626198911175298), (3.0796286909067425, 0.0013614444211038409), (3.0796286909067425, 0.002397023651350722), (3.0796286909067425, 2.8106070614309347e-08), (3.0796286909067425, 0.021626198911175298), (3.0796286909067425, 0.021626198911175298), (3.0796286909067425, 0.021626198911175298), (3.0796286909067425, 0.021626198911175298…	Yes	0	3-ketoacyl-ACP-synthase
KAI7845742.1	Cre12.g506600	[(23.799128946116042, 0.38009565125242945), (23.799128946116042, 0.3823260631473559), (23.799128946116042, 0.40318839719880284), (23.799128946116042, 0.35709075058497153), (23.799128946116042, 0.36908596893254253), (23.799128946116042, 0.37851273000218205), (23.799128946116042, 0.37494148220979756), (23.799128946116042, 0.4113491140820851), (23.799128946116042, 0.3755208154976858)]	Yes	0	Putative phosphatidate phosphatase
KAI7845228.1	Cre02.g141786	[(5.892492245909646, 0.027248340955374175), (5.892492245909646, 0.025914046048540307)]	Yes	0	3',5'-cyclic-nucleotide phosphodiesterase
KAI7838597.1	Cre11.g467700	[(3.0796286909067425, 0.0010603544509167114)]	Yes	0	Uroporphyrinogen-III decarboxylase, chloroplast precursor
KAI7841158.1	Cre12.g554850	[(0.09515502029352003, 3.060964696034863e-05), (0.09515502029352003, 9.550132222662011e-05), (0.09515502029352003, 1.7145827317552962e-05), (0.09515502029352003, 1.7157716185422733e-05), (0.09515502029352003, 3.058813176329231e-05)]	Yes	0	Thioredoxin h2, cytosolic
KAI7838596.1	Cre06.g308500	[(3.0796286909067425, 0.041769444855196555), (3.0796286909067425, 0.018441083026559512)]	Yes	0	Carbamoyl phosphate synthase, small subunit
KAI7841584.1	Cre12.g535750	[(0.13632811107125714, 0.013496936067895484)]	Yes	0	N-carbamoylputrescine amidase
KAI7840079.1	Cre12.g539900	[(8.610754221455048, 0.0170269727631777), (8.610754221455048, 0.0170269727631777), (8.610754221455048, 0.012541486707400566), (8.610754221455048, 0.02447020410014483), (8.610754221455048, 0.02447020410014483), (8.610754221455048, 0.012541486707400566), (8.610754221455048, 0.012848664944152216)]	Yes	0	2-oxoisovalerate dehydrogenase E1 component alpha subunit (BCKDHA, bkdA1)
KAI7840811.1	Cre08.g376100	[(7.953441266194817, 0.01714134574272043), (7.953441266194817, 0.054011004027746175)]	Yes	0	Inositol-phosphate phosphatase
KAI7843773.1	Cre04.g215150	[(11.481005628604864, 0.00011449030646856371), (8.610754221455048, 0.00011449030646856371)]	Yes	0	Soluble starch synthase IB
KAI7845346.1	Cre12.g509400	[(0.2249756298867229, 3.058813176329231e-05), (0.2249756298867229, 3.060964696034863e-05), (0.2249756298867229, 1.7145827317552962e-05), (0.2249756298867229, 1.7157716185422733e-05)]	Yes	0	Ribonucleoside-diphosphate reductase R2-like subunit

## Sheet: Table S9
Table S9. Genes of C. ohadii with significantly higher fluxes under high light compared to low light growth condition.This table presents the genes of C. ohadii that exhibit significantly higher fluxes in all their catalyzed reactions under high light compared to low light condition. The second column reports the average flux from 5,000 flux samplings with thinning constant of 1,000, where the fi…
gene	meanFlux(auto_3k, auto_100)	p-values	hit in C. reinhardtii	e-value	Description
KAI7835543.1	[(0.0662353079998042, 0.03980254828584421)]	[0.0]	Cre12.g528700	4.97E-115	Tryptophan synthetase alpha subunit
KAI7835626.1	[(18.152014135102505, 5.965080949646416), (6.050671378373244, 1.9883603165487043)]	[0.0, 0.0]	Cre08.g372950	1.57E-171	4-hydroxy-3-methylbut-2-enyl diphosphate reductase
KAI7835897.1	[(7.9894499709229, 3.0796286909067425)]	[0.0]	Cre16.g673650	2.83E-115	Light-harvesting minor chlorophyll a/b binding protein of photosystem II
KAI7836009.1	[(47.35663306099329, 18.608610983428946)]	[0.0]	Cre02.g145200	1.34E-37	Malonyl-CoA decarboxylase / Malonyl-CoA carboxy-lyase
KAI7836323.1	[(0.757000024469035, 0.4549013584341619)]	[0.0]	Cre16.g679350	0.00000000957	Potassium channel tetramerisation-type BTB domain // POZ domain
KAI7836348.1	[(0.27888273406787933, 0.16758801478108198)]	[0.0]	Cre03.g145747	0	Chorismate synthase
KAI7836415.1	[(0.26526578171623433, 0.22163375219011955)]	[0.0]	Cre04.g214502	3.28E-141	UDP-D-glucose/UDP-D-galactose 4-epimerase 5
KAI7836674.1	[(0.4537519069152443, 0.4311297498256557)]	[0.0]	Cre08.g378850	0	Ribose-phosphate pyrophosphokinase
KAI7836688.1	[(0.04231857852513771, 0.035878142589390434)]	[0.0]	Cre03.g180250	0	Myo-inositol-1-phosphate synthase
KAI7836768.1	[(7.9894499709229, 3.0796286909067425)]	[0.0]	Cre06.g285250	1.31E-113	Light-harvesting Chloropyll a/b binding protein of LHCII type I, chloroplast precursor
KAI7836992.1	[(0.08463715705027541, 0.07175628517878087)]	[0.0]	Cre16.g656400	0	UDP-sulfoquinovose synthase
KAI7837150.1	[(0.30763853179899925, 0.11392802765752336)]	[0.0]	Cre12.g554800	0	Phosphoribulokinase, chloroplastic
KAI7837256.1	[(0.0662353079998042, 0.03980254828584421)]	[0.0]	Cre09.g387763	2.17E-145	Glycerol-3-phosphate dehydrogenase (NAD(P)(+)) / L-glycerol-3-phosphate:NAD(P) oxidoreductase
KAI7837257.1	[(0.2930985179510289, 0.17613065935709657), (0.2930985179510289, 0.17613065935709657)]	[0.0, 0.0]	Cre03.g146527	0	gamma-glutamyl phosphate reductase
KAI7837343.1	[(0.08929543139639166, 0.05365998712355725)]	[0.0]	Cre06.g278350	4.1E-150	Arogenate/prephenate dehydrogenase
KAI7837592.1	[(959.9305252670958, 513.4241463794638)]	[0.0]	Cre07.g324550	2.14E-97	D-lactate dehydrogenase
KAI7837674.1	[(0.4655043637766187, 0.3946595684833391)]	[0.0]	Cre03.g145547	1.19E-89	NADH-cytochrome b5 reductase
KAI7837806.1	[(24.20268551349298, 7.953441266194817)]	[0.0]	Cre12.g503550	6.28E-100	2-C-methyl-D-erythritol 2,4-cyclodiphosphate synthase
KAI7837861.1	[(0.0662353079998042, 0.03980254828584421), (0.0662353079998042, 0.03980254828584421)]	[0.0, 0.0]	Cre13.g602350	2.41E-138	indole-3-glycerol-phosphate synthase
KAI7837955.1	[(45.4620011823824, 23.799128946116042)]	[0.0]	Cre12.g527400	2.94E-176	Phosphoglycerate mutase, 2,3-bisphosphoglycerate-independent
KAI7838019.1	[(0.0662353079998042, 0.03980254828584421)]	[0.0]	Cre12.g511150	0	Glycerol-3-phosphate dehydrogenase/dihydroxyacetone-3-phosphate reductase
KAI7838033.1	[(28.445138190953447, 0.17217963032828607)]	[0.0]	Cre12.g517150	0	Adenylylphosphosulfate reductase
KAI7838142.1	[(0.1470413794672753, 0.08836105537396864)]	[0.0]	Cre02.g107300	1.66E-98	Dihydrodipicolinate synthase
KAI7838151.1	[(7.9894499709229, 3.0796286909067425)]	[0.0]	Cre09.g396213	1.8E-135	Photosystem II Oxygen Evolution Enhancer protein 1
KAI7838527.1	[(0.08463715705027541, 0.07175628517878087)]	[0.0]	Cre12.g539000	1.59E-172	CDP-Ethanolamine synthase
KAI7838529.1	[(6.050671378376101, 1.9883603165488084), (6.050671378376101, 1.9883603165488084), (6.050671378376101, 1.9883603165488084)]	[0.0, 0.0, 0.0]	Cre12.g484200	3.47E-157	Geranylgeranyl pyrophosphate synthase, putative chloroplast precursor
KAI7838596.1	[(7.9894499709229, 3.0796286909067425)]	[0.0]	Cre01.g016600	2.39E-66	chloroplast Photosystem II-associated 22 kDa protein
KAI7839014.1	[(0.09511558307148828, 0.05715747068623148)]	[0.0]	Cre12.g495300	1.39E-117	Phosphoribosylformimino-5-aminoimidazole carboxamide ribonucleotide isomerase
KAI7839328.1	[(12.091607954551796, 6.6420088345908175)]	[0.0]	Cre10.g421700	0	Glycerol-3-phosphate dehydrogenase/dihydroxyacetone-3-phosphate reductase
KAI7839395.1	[(7.9894499709229, 3.0796286909067425)]	[0.0]	Cre06.g261000	5.25E-48	Photosystem II 10 kDa polypeptide
KAI7839611.1	[(0.27888273406787933, 0.16758801478108198)]	[0.0]	Cre03.g181300	0	5-enolpyruvylshikimate-3-phosphate (EPSP) synthase (EC 2.5.1.19)
KAI7839640.1	[(48.40537102698596, 16.767957954534673)]	[0.0]	Cre02.g095137	0	Pyruvate ferredoxin oxidoreductase
KAI7839859.1	[(959.9305252670958, 513.4241463794638)]	[0.0]	Cre07.g324550	4.49E-75	D-lactate dehydrogenase
KAI7839998.1	[(0.08929543139639166, 0.05365998712355725)]	[0.0]	Cre03.g155200	1.48E-103	Chorismate mutase
KAI7840059.1	[(4.727598346698463, 1.5212031385479705)]	[0.0]	Cre09.g396900	1.53E-84	Nudix phosphohydrolase
KAI7840167.1	[(7.9894499709229, 3.0796286909067425)]	[0.0]	Cre12.g548400	1.02E-122	Light-harvesting protein of photosystem II
KAI7840168.1	[(7.9894499709229, 3.0796286909067425)]	[0.0]	Cre06.g283950	3.19E-129	Light-harvesting Chlorophyll a/b binding protein of LHCII
KAI7840722.1	[(0.09511558307148828, 0.05715747068623148)]	[0.0]	Cre11.g481500	0	Imidazole glycerol phosphate synthase
KAI7840748.1	[(1.5019219276146207, 0.4765735084200506), (1.5019219276146207, 0.4765735084200506), (1.5066162353158548, 0.4830442386748008)]	[0.0, 0.0, 0.0]	Cre02.g095092	5.05E-175	Phytoene synthase
KAI7840794.1	[(0.4655043637766187, 0.3946595684833391)]	[0.0]	Cre11.g481126	5.16E-93	NADH-CYTOCHROME B5 REDUCTASE 2
KAI7840811.1	[(24.20268551349298, 7.953441266194817)]	[0.0]	Cre12.g490350	0	1-hydroxy-2-methyl-2-(E)-butenyl 4-diphosphate synthase
KAI7841103.1	[(46.07727824593721, 24.02698500143174)]	[0.0]	Cre11.g467770	0	Phosphoglycerate kinase, chloroplastic
KAI7841109.1	[(0.09511558307148828, 0.05715747068623148)]	[0.0]	Cre02.g103850	1.24E-117	Imidazoleglycerol-phosphate dehydratase
KAI7841119.1	[(18.455833729872506, 9.373124880877732)]	[0.0]	Cre16.g801906	6.52E-99	PROTEIN TRIGALACTOSYLDIACYLGLYCEROL 3, CHLOROPLASTIC
KAI7841699.1	[(0.2930985179510289, 0.17613065935709657)]	[0.0]	Cre12.g489700	3.58E-166	Ornithine carbamoyltransferase
KAI7841727.1	[(24.20268551349298, 7.953441266194817)]	[0.0]	Cre16.g679669	1.08E-124	4-diphosphocytidyl-2C-methyl-D-erythritol synthase, chloroplast precursor
KAI7842257.1	[(0.09511558307148828, 0.05715747068623148), (0.09511558307148828, 0.05715747068623148)]	[0.0, 0.0]	Cre13.g576650	2.15E-121	Bifunctional phosphoribosyl-AMP cyclohydrolase/phosphoribosyl-ATP pyrophosphatase
KAI7842376.1	[(0.27888273406787933, 0.16758801478108198)]	[0.0]	Cre10.g436350	8.07E-72	Shikimate kinase
KAI7842572.1	[(0.3655998204725902, 0.305364505163528)]	[0.0]	Cre14.g621751	0	Wide substrate-specificity UDP-sugar pyrophosphorylase
KAI7842723.1	[(6.050671378376101, 1.9883603165488084)]	[0.0]	Cre03.g207700	2.8E-174	Farnesyl pyrophosphate synthase
KAI7842857.1	[(45.4620011823824, 23.799128946116042)]	[0.0]	Cre06.g272050	0	Phosphoglycerate mutase 1
KAI7843157.1	[(7.9894499709229, 3.0796286909067425)]	[0.0]	Cre07.g328200	2.35E-91	PsbP-like protein of thylakoid lumen
KAI7843240.1	[(24.20268551349298, 7.953441266194817)]	[0.0]	Cre02.g145050	7.8E-125	4-diphosphocytidyl-2-C-methyl-D-erythritol kinase, chloroplast precursor
KAI7843316.1	[(0.1470413794672753, 0.08836105537396864)]	[0.0]	Cre14.g627850	2.53E-112	4-hydroxy-tetrahydrodipicolinate reductase / Dihydrodipicolinate reductase
KAI7844041.1	[(7.9894499709229, 3.0796286909067425)]	[0.0]	Cre12.g550850	2.36E-97	Photosystem II Oxygen Evolution Enhancer protein 2
KAI7844047.1	[(0.7570000244688613, 0.454901358434155), (0.11805122912805052, 0.07094011117571226)]	[0.0, 0.0]	Cre03.g206600	0	Acetohydroxyacid dehydratase
KAI7844093.1	[(7.9894499709229, 3.0796286909067425)]	[0.0]	Cre08.g362900	4.68E-78	PsbP-like protein anchored in thylakoid lumen
KAI7844436.1	[(11.475549607441652, 8.076127079858137)]	[0.0]	Cre06.g264200	2.51E-145	Iron-sulfur subunit of mitochondrial succinate dehydrogenase
KAI7844483.1	[(0.600554537165335, 0.4192345232491331), (16.16268648856233, 10.791836127155502)]	[0.0, 0.0]	Cre01.g029300	3.71E-94	Triose phosphate isomerase, chloroplast precursor
KAI7844650.1	[(0.1470413794672753, 0.08836105537396864)]	[0.0]	Cre01.g050100	0	Diaminopimelate decarboxylase
KAI7844906.1	[(0.27888273406787933, 0.16758801478108198)]	[0.0]	Cre08.g368950	0	3-dehydroquinate synthase
KAI7845040.1	[(0.2930985179510289, 0.17613065935709657)]	[0.0]	Cre17.g705850	3.47E-168	Glutamate 5-kinase
KAI7845109.1	[(0.3655998204725902, 0.305364505163528)]	[0.0]	Cre04.g229700	0	UDP-glucose pyrophosphorylase
KAI7845549.1	[(24.20268551349298, 7.953441266194817)]	[0.0]	Cre07.g356350	0	1-deoxy-D-xylulose 5-phosphate synthase, chloroplast precursor
KAI7845667.1	[(7.9894499709229, 3.0796286909067425)]	[0.0]	Cre06.g280150	7.71E-34	PsbP-like protein of thylakoid lumen
KAI7845742.1	[(45.4620011823824, 23.799128946116042)]	[0.0]	Cre05.g232550	3.68E-66	2-Carboxy-D-arabinitol-1-phosphatase
KAI7845791.1	[(7.9894499709229, 3.0796286909067425)]	[0.0]	Cre03.g198950	5.02E-89	Conserved in the Green Lineage
KAI7845814.1	[(48.375678110623916, 35.94564651314488)]	[0.0]	Cre10.g424750	0	Pyruvate phosphate dikinase
KAI7845826.1	[(4.222407892488553, 1.8883155646002578), (4.186942256254784, 1.8798463065219027)]	[0.0, 0.0]	Cre13.g592200	0	Glutamate synthase, NADH-dependent
KAI7845833.1	[(11.226834535028068, 5.892492245909646)]	[0.0]	Cre06.g295450	0	Hydroxyl pyruvate reductase
KAI7845845.1	[(7.9894499709229, 3.0796286909067425)]	[0.0]	Cre04.g232104	2.31E-115	Light-harvesting complex II chlorophyll a/b binding protein M3
KAI7845862.1	[(0.011354310565669348, 0.006364896653766537)]	[0.0]	no homologous		putative glycosyltransferase
KAI7845924.1	[(7.9894499709229, 3.0796286909067425)]	[0.0]	Cre17.g720250	8.27E-117	Light-harvesting minor chlorophyll a/b binding protein of photosystem II
KAI7845967.1	[(28.445138190953447, 0.17217963032828607), (50.316761051840615, 30.15504500910869)]	[0.0, 0.0]	Cre16.g677500	3.39E-99	Adenosine 5'-phosphosulfate kinase
KAI7846034.1	[(0.1470413794672753, 0.08836105537396864)]	[0.0]	Cre05.g237400	1.05E-161	Diaminopimelate epimerase
